# Supplementary material for: Forecasting Zika Incidence in the 2016 Latin America Outbreak Combining Traditional Disease Surveillance with Search, Social Media, and News Report Data
Source: PLoS Negl Trop Dis. 2017 Jan 13;11(1):e0005295. doi: 10.1371/journal.pntd.0005295 (PMC5268704; doi:10.1371/journal.pntd.0005295)
Supplement: S1 Table — (XLS) [file pntd.0005295.s002.xls]

## Sheet: Sheet1
Table S1. Google search terms used as input variables for each country.
Colombia	Venezuela	Honduras	El Salvador	Martinique
zika	zika	zika	zika	zika
sintomas	Guillain barre	sintomas zika	sintomas zika	zika martinique
zika sintomas	el zika	el zika	sintomas del zika	le zika
el zika	sintomas	sintomas del zika	zika enfermedad	zika symptomes
sintomas del zika	sintomas zika	zika virus	zika virus	zika symptome
virus zika	virus	que es zika	sintomas de zika	zika virus
virus	zika virus	sintomas de zika	sika	symptome du zika
zika colombia	que el zika	enfermedad zika	que es zika	symptomes zika
que es zika	sintomas del zika	zika en honduras	zika tratamiento
virus del zika	que es zika	virus del zika	sica
el sika	la zika	sika	guillain barre
el zika sintomas	tratamiento zika		sica el salvador
sintomas de zika	sintomas de zika
zika embarazo	el zika virus
zika microcefalia
zika sintomas colombia
zika fiebre
sika
sintomas del
el sica
zika repite
