# Supplementary material for: Forecasting Zika Incidence in the 2016 Latin America Outbreak Combining Traditional Disease Surveillance with Search, Social Media, and News Report Data
Source: PLoS Negl Trop Dis. 2017 Jan 13;11(1):e0005295. doi: 10.1371/journal.pntd.0005295 (PMC5268704; doi:10.1371/journal.pntd.0005295)
Supplement: S2 Table — RMSE, rRMSE, and Pearson's correlation coefficient (ρ) are shown for 1-, 2-, and 3-week ahead out-of-sample predictive performance. (XLS) [file pntd.0005295.s003.xls]

## Sheet: Twitter compare
Table S2. Comparison of models in Colombia and Venezuela, with and without Twitter data. RMSE, rRMSE, and Pearson's correlation coefficient (ρ) are shown for 1-, 2-, and 3-week ahead out-of-sample predictive performance. The best rRMSE for each model pair with and without Twitter data (i.e. ARGO vs. ARGO+T) is shown in bold.
	Colombia
	1 week			2 week			3 week
Model	RMSE	rRMSE	ρ	RMSE	rRMSE	ρ	RMSE	rRMSE	ρ
AR	801.313	40.462	0.820575	1484.02	66.829	0.539	2057.48	83.9	0.284
Google only	767.867	35.5666	0.786204	804.209	38.8823	0.771863	959.216	43.1192	0.645739
G+T	823.149	34.4496	0.763664	857.49	37.2998	0.751542	995.311	41.9032	0.633604
ARGO	628.096	30.1815	0.866236	798.808	40.176	0.762968	930.664	44.1038	0.659682
ARGO+T	621.673	30.0757	0.869837	775.786	39.5829	0.780437	914.643	44.2328	0.678514
ARGO+H	631.882	30.2624	0.863515	892.063	41.1895	0.706532	953.619	43.5578	0.648576
ARGO+TH	617.795	29.8876	0.871205	848.968	40.1529	0.730805	903.155	42.4395	0.697688
	Venezuela
	1 week			2 week			3 week
	RMSE	rRMSE	ρ	RMSE	rRMSE	ρ	RMSE	rRMSE	ρ
AR	1665.73	68.5421	0.822332	4196.48	117.444	0.833848	10349	259.699	0.664793
Google only	413.265	28.7056	0.951698	694.306	32.2751	0.855273	659.727	30.1116	0.896109
G+T	972.937	35.3356	0.625537	1277.59	39.813	0.283316	1226.61	39.9531	0.474887
ARGO	1629.28	50.7947	0.829029	3565.2	80.4054	0.841286	7325.55	173.308	0.65874
ARGO+T	892.063	38.7797	0.831033	927.343	41.9462	0.701247	1372.88	48.2494	0.486487
ARGO+H	1509.61	54.6365	0.808015	2573.57	78.3262	0.862237	4628.39	115.996	0.739546
ARGO+TH	1036.76	46.4971	0.771382	1148.23	67.028	0.625519	1459.83	75.5132	0.527586
